# Supplementary material for: Coarse-Grained Molecular Simulations and Ensemble-Based Mutational Profiling of Protein Stability in the Different Functional Forms of the SARS-CoV-2 Spike Trimers: Balancing Stability and Adaptability in BA.1, BA.2 and BA.2.75 Variants
Source: Int J Mol Sci. 2023 Apr 2;24(7):6642. doi: 10.3390/ijms24076642 (PMC10094791; doi:10.3390/ijms24076642)
Supplement: Supplementary file 1 [file ijms-24-06642-s001.zip]

Archive with 1 entries (1 files):
- ijms-2284001-supplementary.pdf
